# Supplementary material for: Effect of Different Root Canal Irrigant Solutions on the Release of Dentin-Growth Factors: A Systematic Review and Meta-Analysis
Source: Materials (Basel). 2021 Oct 5;14(19):5829. doi: 10.3390/ma14195829 (PMC8510123; doi:10.3390/ma14195829)
Supplement: Supplementary file 1 [file materials-14-05829-s001.zip]

Archive with 1 entries (1 files):
- materials-1370123-supplementary.pdf
